# Supplementary material for: Genotype Reconstruction of Paternity in European Lobsters (Homarus gammarus)
Source: PLoS One. 2015 Nov 13;10(11):e0139585. doi: 10.1371/journal.pone.0139585 (PMC4643931; doi:10.1371/journal.pone.0139585)
Supplement: S2 Table — Spreadsheet featuring scored genotypes of tissues collected from around the coast of Cornwall, UK. For each of 24 individuals sampled from 13 locations (n = 312), allele scores (in base pairs) are shown for the three microsatellite loci (HGD110, HGD117 and HGD129) developed during this investigation. (XLSX) [file pone.0139585.s002.xlsx]

## Sheet: Sheet1
Location	Sample	D117 - 1	D117 - 2	D129 - 1	D129 - 2	D110 - 1	D110 - 2
Scilly Isles	SC1	274	278	258	258	192	216
Scilly Isles	SC2	274	278	258	258	188	188
Scilly Isles	SC3	274	274	258	258	188	192
Scilly Isles	SC4	274	278	258	266	188	196
Scilly Isles	SC5	274	274	258	266	200	204
Scilly Isles	SC6	274	274	258	266	188	204
Scilly Isles	SC7	254	274	262	266	216	216
Scilly Isles	SC8	274	282	258	258	192	200
Scilly Isles	SC9	278	278	258	262	192	200
Scilly Isles	SC10	274	278	250	258	188	204
Scilly Isles	SC11	274	278	258	258	200	200
Scilly Isles	SC12	274	274	254	258	200	208
Scilly Isles	SC13	274	278	258	266	188	216
Scilly Isles	SC14	274	274	258	270	188	192
Scilly Isles	SC15	274	282	250	266	192	192
Scilly Isles	SC16	274	274	258	258	188	208
Scilly Isles	SC17	274	274	258	266	188	200
Scilly Isles	SC18	254	274	258	258	200	208
Scilly Isles	SC19	278	278	266	270	188	192
Scilly Isles	SC20	262	278	266	266	188	216
Scilly Isles	SC21	254	274	258	258	188	212
Scilly Isles	SC22	254	278	258	266	184	188
Scilly Isles	SC23	254	274	258	258	188	216
Scilly Isles	SC24	274	278	258	258	196	200
Boscastle	BS1	274	278	258	258	188	188
Boscastle	BS2	274	274	266	266	188	200
Boscastle	BS3	274	274	258	262	188	188
Boscastle	BS4	254	278	258	270	188	188
Boscastle	BS5	274	278	258	266	192	200
Boscastle	BS6	274	274	258	266	192	200
Boscastle	BS7	274	278	258	262	208	216
Boscastle	BS8	274	278	258	270	192	200
Boscastle	BS9	274	278	266	266	188	192
Boscastle	BS10	274	302	258	270	208	216
Boscastle	BS11	274	278	258	258	188	188
Boscastle	BS12	254	274	258	270	196	200
Boscastle	BS13	274	274	258	270	188	200
Boscastle	BS14	254	274	258	258	188	200
Boscastle	BS15	274	274	250	258	188	200
Boscastle	BS16	274	278	266	270	188	216
Boscastle	BS17	258	274	258	270	188	216
Boscastle	BS18	274	274	258	286	192	200
Boscastle	BS19	274	302	258	258	188	192
Boscastle	BS20	274	278	266	266	188	192
Boscastle	BS21	274	278	258	266	188	204
Boscastle	BS22	274	274	266	266	188	200
Boscastle	BS23	274	278	258	258	200	200
Boscastle	BS24	254	278	258	258	188	196
Tintagel	TT1	274	278	258	262	188	216
Tintagel	TT2	274	274	258	258	208	216
Tintagel	TT3	274	278	250	258	188	188
Tintagel	TT4	274	274	258	258	216	216
Tintagel	TT5	274	278	258	266	188	192
Tintagel	TT6	254	274	258	262	188	200
Tintagel	TT7	274	274	250	258	192	200
Tintagel	TT8	274	274	258	258	192	200
Tintagel	TT9	262	302	258	266	188	188
Tintagel	TT10	274	278	266	266	188	212
Tintagel	TT11	274	274	258	258	188	204
Tintagel	TT12	274	274	258	266	188	188
Tintagel	TT13	274	278	258	262	200	220
Tintagel	TT14	274	274	258	258	192	204
Tintagel	TT15	278	278	258	266	188	192
Tintagel	TT16	274	274	258	258	188	200
Tintagel	TT17	274	274	258	258	200	200
Tintagel	TT18	274	278	258	258	192	192
Tintagel	TT19	274	274	266	266	200	208
Tintagel	TT20	278	278	258	258	188	220
Tintagel	TT21	274	274	258	270	192	192
Tintagel	TT22	274	278	258	258	188	216
Tintagel	TT23	274	278	258	258	200	216
Tintagel	TT24	278	278	266	266	188	196
Padstow	PW1	274	274	258	262	188	208
Padstow	PW2	274	274	258	258	188	200
Padstow	PW3	274	278	258	266	188	200
Padstow	PW4	274	278	258	266	188	188
Padstow	PW5	254	262	258	258	196	200
Padstow	PW6	278	282	258	266	200	200
Padstow	PW7	274	278	258	258	188	192
Padstow	PW8	274	274	250	258	192	200
Padstow	PW9	278	282	258	266	188	192
Padstow	PW10	274	274	258	266	192	200
Padstow	PW11	274	278	258	270	192	216
Padstow	PW12	258	278	250	250	196	216
Padstow	PW13	274	274	258	266	192	192
Padstow	PW14	274	278	258	258	188	200
Padstow	PW15	278	278	258	258	192	192
Padstow	PW16	274	278	258	270	188	192
Padstow	PW17	274	274	258	258	188	200
Padstow	PW18	278	278	258	290	208	216
Padstow	PW19	274	278	258	258	188	200
Padstow	PW20	274	274	258	266	192	200
Padstow	PW21	278	278	258	258	200	208
Padstow	PW22	274	278	258	266	188	200
Padstow	PW23	274	274	258	258	192	212
Padstow	PW24	278	282	258	262	188	192
Newquay	NQ1	278	282	258	266	196	200
Newquay	NQ2	278	278	258	266	192	200
Newquay	NQ3	274	274	258	262	188	192
Newquay	NQ4	278	278	258	266	188	188
Newquay	NQ5	274	302	250	258	200	204
Newquay	NQ6	262	278	258	258	196	200
Newquay	NQ7	278	282	250	258	188	200
Newquay	NQ8	274	302	258	270	188	200
Newquay	NQ9	274	278	258	266	184	188
Newquay	NQ10	266	278	266	290	184	200
Newquay	NQ11	278	302	250	258	188	188
Newquay	NQ12	274	278	258	258	188	188
Newquay	NQ13	278	282	258	258	188	200
Newquay	NQ14	274	278	258	258	188	188
Newquay	NQ15	274	274	250	266	196	200
Newquay	NQ16	278	282	266	266	188	216
Newquay	NQ17	274	278	258	270	188	200
Newquay	NQ18	274	274	258	262	188	200
Newquay	NQ19	278	278	258	258	188	188
Newquay	NQ20	274	274	258	266	188	200
Newquay	NQ21	274	274	258	258	192	208
Newquay	NQ22	274	274	262	266	188	200
Newquay	NQ23	274	278	262	266	192	208
Newquay	NQ24	274	278	258	270	192	200
Lizard	LD1	274	282	266	266	200	200
Lizard	LD2	274	278	258	258	192	200
Lizard	LD3	254	278	258	258	200	216
Lizard	LD4	274	286	266	266	192	212
Lizard	LD5	274	278	258	258	192	200
Lizard	LD6	274	274	258	258	188	192
Lizard	LD7	274	278	258	270	200	200
Lizard	LD8	274	274	250	258	188	216
Lizard	LD9	278	278	258	270	188	200
Lizard	LD10	274	278	258	258	192	192
Lizard	LD11	274	278	258	266	188	188
Lizard	LD12	274	274	258	270	192	216
Lizard	LD13	262	274	258	266	188	196
Lizard	LD14	274	274	258	270	188	200
Lizard	LD15	274	274	266	266	188	192
Lizard	LD16	274	278	258	270	196	216
Lizard	LD17	274	274	254	258	188	208
Lizard	LD18	274	278	250	258	188	192
Lizard	LD19	274	274	258	258	184	188
Lizard	LD20	274	278	258	258	208	212
Lizard	LD21	274	274	250	258	200	200
Lizard	LD22	254	278	258	266	192	216
Lizard	LD23	262	266	258	258	184	188
Lizard	LD24	278	302	258	258	188	196
Falmouth	FH1	274	278	258	266	188	216
Falmouth	FH2	278	278	258	258	188	188
Falmouth	FH3	274	278	258	258	188	192
Falmouth	FH4	274	278	258	258	192	192
Falmouth	FH5	274	274	250	262	188	192
Falmouth	FH6	274	274	258	262	192	216
Falmouth	FH7	274	278	258	258	196	216
Falmouth	FH8	274	274	258	258	216	216
Falmouth	FH9	278	302	258	270	192	200
Falmouth	FH10	274	278	258	266	184	192
Falmouth	FH11	262	274	258	258	184	192
Falmouth	FH12	254	274	258	266	188	188
Falmouth	FH13	274	278	258	270	188	188
Falmouth	FH14	254	274	250	258	188	216
Falmouth	FH15	274	274	258	270	188	196
Falmouth	FH16	274	274	258	262	200	208
Falmouth	FH17	278	278	258	266	188	208
Falmouth	FH18	274	274	258	258	196	220
Falmouth	FH19	274	278	258	270	200	200
Falmouth	FH20	274	274	250	258	188	188
Falmouth	FH21	274	274	258	258	188	204
Falmouth	FH22	274	274	250	258	192	192
Falmouth	FH23	274	274	258	258	192	204
Falmouth	FH24	274	278	258	266	192	200
St Austell	SA1	274	278	258	290	192	200
St Austell	SA2	274	282	250	258	188	212
St Austell	SA3	274	274	258	262	200	216
St Austell	SA4	278	302	258	258	184	192
St Austell	SA5	274	274	258	258	192	196
St Austell	SA6	274	278	258	262	192	208
St Austell	SA7	278	278	258	258	188	188
St Austell	SA8	270	282	258	266	188	188
St Austell	SA9	274	302	258	258	192	200
St Austell	SA10	274	274	258	266	200	208
St Austell	SA11	274	278	266	270	196	200
St Austell	SA12	274	278	258	258	196	200
St Austell	SA13	274	278	258	290	188	196
St Austell	SA14	274	274	258	258	188	200
St Austell	SA15	278	278	258	266	184	192
St Austell	SA16	274	274	258	290	188	192
St Austell	SA17	274	278	258	266	188	188
St Austell	SA18	278	282	266	270	188	216
St Austell	SA19	274	274	258	258	188	208
St Austell	SA20	274	278	258	258	188	208
St Austell	SA21	278	278	258	258	200	208
St Austell	SA22	274	274	266	266	192	200
St Austell	SA23	274	274	258	270	192	212
St Austell	SA24	278	282	258	258	188	196
Looe	LO1	274	274	258	258	188	200
Looe	LO2	274	274	258	266	196	200
Looe	LO3	274	274	258	258	188	200
Looe	LO4	274	278	258	266	192	196
Looe	LO5	274	278	258	258	192	196
Looe	LO6	274	278	250	266	192	196
Looe	LO7	278	278	262	266	196	200
Looe	LO8	258	278	258	266	188	192
Looe	LO9	274	278	258	258	188	188
Looe	LO10	274	278	258	258	188	192
Looe	LO11	274	278	258	266	188	200
Looe	LO12	254	302	258	266	188	216
Looe	LO13	274	274	258	262	188	204
Looe	LO14	274	278	258	266	196	200
Looe	LO15	278	278	258	258	188	216
Looe	LO16	274	274	258	258	188	216
Looe	LO17	274	278	258	258	188	200
Looe	LO18	274	274	258	258	188	192
Looe	LO19	254	274	258	258	200	216
Looe	LO20	274	274	258	258	188	200
Looe	LO21	262	274	250	258	184	188
Looe	LO22	278	278	258	258	188	208
Looe	LO23	274	274	258	266	188	192
Looe	LO24	274	278	258	258	200	216
Portreath	PT1	274	274	266	270	188	208
Portreath	PT2	262	278	258	290	200	204
Portreath	PT3	274	274	258	270	200	208
Portreath	PT4	274	278	258	262	192	208
Portreath	PT5	274	274	258	266	188	208
Portreath	PT6	274	302	258	266	192	200
Portreath	PT7	274	278	258	266	200	204
Portreath	PT8	274	274	258	258	192	200
Portreath	PT9	278	302	258	266	192	200
Portreath	PT10	274	278	258	258	188	200
Portreath	PT11	274	274	258	258	192	200
Portreath	PT12	274	278	250	258	188	200
Portreath	PT13	274	278	258	258	188	200
Portreath	PT14	274	278	258	266	188	192
Portreath	PT15	274	274	258	266	200	216
Portreath	PT16	258	278	258	258	200	204
Portreath	PT17	274	274	258	266	188	200
Portreath	PT18	262	274	258	266	176	188
Portreath	PT19	274	278	258	258	192	200
Portreath	PT20	274	278	258	286	184	216
Portreath	PT21	274	274	258	262	188	200
Portreath	PT22	274	278	258	258	216	216
Portreath	PT23	266	274	266	266	188	200
Portreath	PT24	274	278	258	266	188	204
Hayle	HY1	274	278	258	258	188	204
Hayle	HY2	274	278	258	258	188	196
Hayle	HY3	274	278	258	274	204	216
Hayle	HY4	274	274	258	258	188	200
Hayle	HY5	274	274	262	266	188	216
Hayle	HY6	274	274	258	270	204	208
Hayle	HY7	274	278	258	258	200	200
Hayle	HY8	262	302	258	258	200	212
Hayle	HY9	278	302	258	290	192	216
Hayle	HY10	254	302	258	262	188	188
Hayle	HY11	274	278	258	270	192	200
Hayle	HY12	274	278	258	266	184	188
Hayle	HY13	274	278	258	258	192	204
Hayle	HY14	274	274	258	258	184	200
Hayle	HY15	278	278	266	270	188	200
Hayle	HY16	274	274	258	258	188	192
Hayle	HY17	274	274	258	258	188	192
Hayle	HY18	254	278	258	266	188	200
Hayle	HY19	274	274	258	290	188	200
Hayle	HY20	274	274	250	258	188	192
Hayle	HY21	274	278	258	266	184	200
Hayle	HY22	274	278	258	266	188	192
Hayle	HY23	274	278	262	266	188	200
Hayle	HY24	278	278	258	266	192	216
Sennen	SN1	274	278	258	270	204	208
Sennen	SN2	262	278	258	258	188	188
Sennen	SN3	274	274	258	258	188	200
Sennen	SN4	274	274	258	266	188	192
Sennen	SN5	262	274	250	266	216	216
Sennen	SN6	274	278	258	258	192	216
Sennen	SN7	274	278	258	258	192	200
Sennen	SN8	274	278	258	258	184	200
Sennen	SN9	262	274	250	258	188	216
Sennen	SN10	274	274	250	270	192	200
Sennen	SN11	274	278	258	266	216	216
Sennen	SN12	274	278	258	258	200	204
Sennen	SN13	274	274	234	258	184	200
Sennen	SN14	274	274	250	258	188	200
Sennen	SN15	274	274	266	266	188	192
Sennen	SN16	274	278	258	266	192	200
Sennen	SN17	274	274	258	258	200	208
Sennen	SN18	274	274	250	270	184	200
Sennen	SN19	274	278	258	258	188	200
Sennen	SN20	274	278	258	270	192	204
Sennen	SN21	274	278	258	258	188	216
Sennen	SN22	262	278	258	258	188	188
Sennen	SN23	274	274	266	266	200	200
Sennen	SN24	278	278	258	258	192	200
Marazion	MZ1	274	278	258	266	188	216
Marazion	MZ2	278	278	250	258	184	188
Marazion	MZ3	274	278	258	258	188	192
Marazion	MZ4	274	274	270	270	184	188
Marazion	MZ5	266	274	250	258	192	200
Marazion	MZ6	274	274	258	266	188	192
Marazion	MZ7	274	278	258	266	192	200
Marazion	MZ8	274	274	258	266	192	200
Marazion	MZ9	274	274	234	266	192	216
Marazion	MZ10	274	274	258	270	188	192
Marazion	MZ11	274	278	258	258	188	188
Marazion	MZ12	274	274	250	258	192	200
Marazion	MZ13	274	278	258	270	188	192
Marazion	MZ14	274	274	258	258	188	200
Marazion	MZ15	274	278	258	266	192	192
Marazion	MZ16	274	278	258	258	200	200
Marazion	MZ17	274	274	258	262	188	192
Marazion	MZ18	274	278	258	258	192	216
Marazion	MZ19	274	274	258	258	200	200
Marazion	MZ20	262	274	258	266	188	188
Marazion	MZ21	274	278	258	258	188	200
Marazion	MZ22	274	274	258	258	188	200
Marazion	MZ23	274	274	258	266	188	216
Marazion	MZ24	274	278	258	270	188	208
