# Supplementary material for: Genotype Reconstruction of Paternity in European Lobsters (Homarus gammarus)
Source: PLoS One. 2015 Nov 13;10(11):e0139585. doi: 10.1371/journal.pone.0139585 (PMC4643931; doi:10.1371/journal.pone.0139585)
Supplement: S4 Table — Spreadsheet featuring scored genotypes of maternal and progeny tissues, and resolved paternal genotypes. For each of 34 assays of H. gammarus paternity, allele scores (in base pairs) are shown at 15 microsatellite loci (including HGA8 and HGC129, both0020later dropped for evidence of null alleles). Each assay features twelve samples; maternal genotype at top, followed by the genotypes of 10 progeny, with resolved paternal genotype at bottom (italicised). Sample names compose a letter denoting capture location and size (mm) of female lobster, followed by sample type, where M = maternal, P = paternal, and for progeny, 1–5 denotes pleopod region (with 5 nearest the tail), and t = tip or b = base of pleopod. (XLSX) [file pone.0139585.s004.xlsx]

## Sheet: Sheet1
LOCUS →	D106 - 1	D106 - 2	C118 - 1	C118 - 2	B4 - 1	B4 - 2	D117 - 1	D117 - 2	C103 - 1	C103 - 2	B6 - 1	B6 - 2	D129 - 1	D129 - 2	C6 - 1	C6 - 2	C111 - 1	C111 - 2	D111 - 1	D111 - 2	D110 - 1	D110 - 2	C131b - 1	C131b - 2	C120 - 1	C120 - 2		A8 - 1	A8 - 2	C129 - 1	C129 - 2
SAMPLE ↓																												(LOCI DROPPED DUE TO NULL ALLELES)
B103a.M	165	165	280	284	216	224	262	278	232	244	186	190	258	270	289	289	174	178	235	275	192	212	255	255	297	297		302	306	299	299
B103a.1b	165	165	284	288	224	232	278	278	232	240	182	186	250	258	289	289	174	186	275	275	188	192	255	259	297	297		306	306	295	299
B103a.1t	156	165	284	288	216	232	278	278	236	244	186	186	258	266	289	289	174	174	235	275	196	212	255	259	297	297		278	306	299	303
B103a.2b	165	165	284	288	216	232	278	278	232	240	182	190	250	258	289	289	174	178	275	275	196	212	255	259	297	297		278	306	295	299
B103a.2t	165	165	280	296	192	216	262	274	232	240	182	190	266	270	289	289	174	186	275	275	196	212	255	259	297	297		306	306	299	303
B103a.3b	156	165	280	288	192	216	274	278	240	244	182	186	250	270	289	289	174	178	235	275	196	212	255	267	297	297		302	306	295	299
B103a.3t	165	165	280	288	216	232	262	274	232	240	186	186	250	270	289	289	178	186	235	275	192	196	255	259	289	297		278	302	299	303
B103a.4b	165	165	280	296	216	232	278	278	232	240	186	190	266	270	289	289	174	178	275	275	196	212	255	259	289	297		278	306	295	299
B103a.4t	156	165	284	288	192	224	262	274	240	244	182	190	250	258	289	289	174	186	275	275	192	196	255	259	289	297		278	302	299	303
B103a.5b	156	165	284	296	224	232	262	278	240	244	182	186	258	266	289	289	174	174	235	275	188	212	255	259	297	297		278	302	295	299
B103a.5t	165	165	284	296	192	216	262	278	232	240	182	186	258	266	289	289	174	174	235	275	188	192	255	267	289	297		278	306	295	299
B103a.P	156	165	288	296	192	232	274	278	236	240	182	186	250	266	289	289	174	186	275	275	188	196	259	267	289	297		278	306	295	303
S110a.M	156	165	284	284	232	232	274	278	232	240	182	186	250	290	289	289	174	178	239	239	188	216	263	263	279	285		306	310	295	299
S110a.1b	156	165	284	284	212	232	274	278	232	240	162	182	250	258	289	289	174	178	199	239	188	216	255	263	279	283		302	310	295	303
S110a.1t	156	156	284	284	212	232	274	274	240	244	182	182	258	290	289	289	178	178	239	275	188	188	239	263	279	283		306	306	299	299
S110a.2b	156	165	284	284	224	232	274	274	240	244	162	186	250	258	289	289	178	178	239	275	192	216	255	263	279	297		310	310	299	303
S110a.2t	156	156	284	284	224	232	274	278	240	244	182	182	258	290	289	289	174	186	199	239	188	192	255	263	285	297		310	310	299	299
S110a.3b	156	156	284	284	224	232	274	274	232	240	182	186	258	290	289	289	178	178	199	239	188	216	239	263	279	283		310	310	299	303
S110a.3t	156	156	284	284	224	232	274	278	232	232	182	186	258	290	289	289	178	178	199	239	188	192	239	263	279	297		310	310	295	303
S110a.4b	156	165	284	284	212	232	274	274	232	244	182	186	250	258	289	289	178	186	199	239	188	216	239	263	279	297		302	310	299	303
S110a.4t	156	165	276	284	212	232	274	274	240	244	182	182	250	266	289	289	174	186	239	275	188	192	255	263	285	297		302	306	299	303
S110a.5b	156	165	276	284	224	232	274	274	232	232	182	186	266	290	289	289	174	186	199	239	188	216	255	263	283	285		306	306	299	303
S110a.5t	156	156	284	284	224	232	274	274	232	232	182	186	250	258	289	289	178	178	239	275	192	216	255	263	279	283		302	306	299	299
S110a.P	156	156	276	284	212	224	274	274	232	244	162	182	258	266	289	289	178	186	199	275	188	192	239	255	283	297		302	Male null?	299	303
S110b.M	141	156	284	284	224	224	274	278	232	244	162	182	258	258	289	289	182	186	275	275	192	200	263	267	297	297		306	306	303	303
S110b.1b	152	156	284	296	212	224	278	278	240	244	162	182	258	258	285	289	186	186	239	275	192	212	263	267	281	297		306	306	299	303
S110b.1t	156	156	284	284	212	224	278	278	224	232	182	182	258	258	285	289	186	186	239	275	192	212	251	267	297	297		306	306	299	303
S110b.2b	152	156	284	296	212	224	274	278	224	244	162	182	258	258	289	289	186	186	239	275	196	200	251	263	281	297		306	306	299	303
S110b.2t	141	156	284	284	212	224	274	278	232	240	162	182	258	258	289	289	178	186	239	275	196	200	267	267	297	297		306	306	303	307
S110b.3b	141	156	284	284	212	224	274	274	240	244	162	182	258	258	289	289	178	186	239	275	192	212	267	267	281	297		306	306	303	307
S110b.3t	156	156	284	284	212	224	274	274	224	232	162	182	258	258	289	289	182	186	239	275	192	196	251	267	297	297		306	306	303	307
S110b.4b	156	156	284	284	212	224	274	278	232	240	162	182	258	258	285	289	182	186	239	275	196	200	267	267	297	297		306	306	303	307
S110b.4t	152	156	284	284	212	224	274	278	240	244	162	182	258	258	289	289	178	182	239	275	196	200	251	263	281	297		306	306	299	303
S110b.5b	152	156	284	296	212	224	274	278	224	244	182	182	258	258	285	289	178	182	235	275	192	212	267	267	297	297		306	306	299	303
S110b.5t	152	156	284	284	212	224	274	278	224	232	182	182	258	258	289	289	186	186	239	275	200	212	263	267	281	297		306	306	299	303
S110b.P	152	156	284	296	212	212	274	278	224	240	182	182	258	258	285	289	178	186	235	239	196	212	251	267	281	297		306	306	299	307
F96.M	156	168	276	280	212	232	274	274	236	240	182	186	258	266	281	289	178	178	239	275	200	208	243	251	289	297		298	298	307	386
F96.1b	148	168	280	284	212	232	274	274	240	240	186	186	258	266	289	289	178	186	239	239	200	216	243	247	289	297		302	302	299	386
F96.1t	148	168	280	284	212	232	274	274	236	236	186	186	258	266	281	289	178	178	239	239	192	208	251	267	297	297		298	306	299	307
F96.2b	148	168	276	280	192	212	274	274	236	236	186	186	258	266	289	289	178	186	239	275	192	208	243	267	287	297		302	302	299	307
F96.2t	156	168	280	284	212	232	274	274	236	236	186	186	258	266	289	289	178	178	239	275	208	216	247	251	287	297		302	302	299	307
F96.3b	156	156	276	284	212	232	274	274	236	240	182	186	258	266	281	289	178	178	239	239	192	208	251	267	297	297		306	306	299	386
F96.3t	156	168	276	280	192	212	274	274	240	240	182	186	258	266	281	289	178	186	239	239	192	200	243	247	297	297		306	306	299	386
F96.4b	156	168	276	284	212	232	274	274	236	240	186	186	266	266	289	289	178	186	239	275	208	216	247	251	297	297		306	306	299	386
F96.4t	156	156	280	284	192	232	274	274	240	240	186	186	258	266	289	289	178	178	239	239	192	200	243	247	287	297		298	302	299	386
F96.5b	156	156	276	284	192	232	274	274	236	240	186	186	258	266	289	289	178	178	239	239	192	208	243	267	289	297		298	302	299	386
F96.5t	148	156	276	284	192	212	274	274	236	240	182	186	266	266	289	289	178	178	239	239	192	208	243	267	287	289		302	302	299	386
F96.P	148	156	276/280	284	192	212/232	274	274	236	240	186	186	266	266	289	289	178	186	239	239	192	216	247	267	287	297		302/306	Female null?	299	299
B105.M	156	165	284	284	192	212	274	278	240	244	182	190	258	266	277	289	182	186	239	275	196	200	251	263	249	293		294	310	299	299
B105.1b	156	165	276	284	192	236	274	278	232	244	182	190	266	266	289	289	178	186	239	275	196	200	263	267	249	281		294	310	299	299
B105.1t	156	156	276	284	192	224	274	278	240	244	182	182	266	266	289	293	178	182	239	275	192	196	251	267	293	293		294	310	299	299
B105.2b	156	156	276	284	212	224	274	274	232	240	182	182	266	266	289	289	178	182	235	239	196	200	263	263	281	293		306	310	299	299
B105.2t	156	156	284	284	212	224	274	274	232	244	182	182	258	266	289	293	174	182	235	275	196	200	263	267	249	293		310	310	295	299
B105.3b	156	156	276	284	212	236	274	274	240	244	182	182	258	266	289	289	174	186	239	275	192	200	263	267	249	281		310	310	295	299
B105.3t	156	156	284	284	192	236	274	278	240	240	182	190	266	266	277	293	174	186	235	239	196	200	263	267	249	293		306	310	299	299
B105.4b	156	165	276	284	212	224	274	278	240	244	182	182	266	266	289	293	178	182	235	275	192	196	263	267	249	281		294	310	299	299
B105.4t	156	156	284	284	192	224	274	278	240	244	182	182	266	266	289	293	178	182	239	275	192	200	263	263	249	293		294	306	295	299
B105.5b	156	156	284	284	212	224	274	274	240	240	182	182	258	266	289	293	178	186	235	275	192	196	263	267	249	293		294	310	295	299
B105.5t	156	165	284	284	192	236	274	278	240	240	182	182	258	266	289	293	174	182	235	275	200	200	263	267	281	293		294	306	295	299
B105.P	156	156	276	284	224	236	274	274	232	240	182	182	266	266	289	293	174	178	235	239/275	192	200	263	267	281	293		306	310	295	299
S134.M	156	165	284	284	212	212	274	278	240	244	186	190	258	258	285	289	186	186	199	239	188	188	259	267	275	303		306	310	299	299
S134.1b	156	156	284	284	212	224	274	274	240	244	190	190	258	258	285	289	182	186	239	239	188	188	267	267	289	303		306	306	299	307
S134.1t	156	156	276	284	212	224	274	274	240	244	186	190	258	258	285	293	182	186	239	239	188	192	267	267	275	289		306	306	299	303
S134.2b	156	165	284	284	212	224	274	278	240	240	190	190	258	258	289	293	182	186	199	239	188	188	267	267	297	303		310	310	299	307
S134.2t	156	156	284	284	212	224	274	278	240	244	190	190	258	258	285	289	178	186	239	239	188	192	267	267	275	297		302	310	299	303
S134.3b	156	156	276	284	212	224	274	274	240	244	186	190	258	258	285	289	182	186	199	239	188	192	259	267	297	303		306	306	299	307
S134.3t	156	156	284	284	212	224	274	278	240	244	186	190	258	258	285	285	178	186	239	239	188	192	259	267	275	289		310	310	299	303
S134.4b	156	165	276	284	212	224	278	278	240	244	190	190	258	258	285	289	182	186	239	239	188	188	267	267	289	303		302	306	299	303
S134.4t	156	165	276	284	212	224	278	278	240	240	190	190	258	258	289	293	178	186	199	239	188	192	259	267	297	303		302	306	299	303
S134.5b	156	156	284	284	212	224	274	278	240	244	182	186	258	258	285	293	178	186	199	239	188	192	267	267	289	303		302	306	299	303
S134.5t	156	156	276	284	212	224	274	278	244	244	186	190	258	258	285	293	182	186	199	239	188	188	259	267	275	297		306	306	299	303
S134.P	156	156	276	284	224	224	274	278	240	240	182	190	258	258	285	293	178	182	239	239	188	192	267	267	289	297		302	Male Null?	303	307
F119.M	152	156	280	284	224	232	262	274	232	244	182	186	258	262	289	289	182	186	267	275	188	188	255	267	291	297		306	306	295	303
F119.1b	152	165	284	284	224	232	274	274	244	244	186	186	262	266	289	293	174	186	239	267	188	200	255	267	285	297		306	306	295	295
F119.1t	152	168	276	280	212	224	262	274	232	244	174	186	258	266	289	289	174	186	239	275	188	216	267	267	285	297		306	306	295	303
F119.2b	152	168	276	284	232	232	262	274	232	244	186	186	262	266	289	289	186	186	239	275	188	216	255	267	285	297		278	278	295	295
F119.2t	156	168	276	280	232	232	262	274	232	244	182	186	258	266	289	293	186	186	239	267	188	200	255	267	285	297		306	306	295	295
F119.3b	152	168	280	284	224	232	274	274	232	244	186	186	258	258	289	293	174	182	239	275	188	200	267	267	285	297		278	278	295	303
F119.3t	152	165	280	284	212	224	262	274	244	244	186	186	258	266	289	289	174	182	251	267	188	216	267	267	285	291		278	306	295	303
F119.4b	156	165	280	284	212	232	274	274	244	244	186	186	258	258	289	289	182	186	239	267	188	200	255	267	285	291		278	278	295	303
F119.4t	156	165	284	284	232	232	274	274	232	244	174	182	262	266	289	293	174	182	239	275	188	216	267	267	285	297		278	306	295	303
F119.5b	152	165	276	280	212	224	262	274	244	244	182	186	258	266	289	293	174	186	239	267	188	216	267	267	285	297		278	278	295	303
F119.5t	152	168	284	284	212	224	262	274	232	244	174	186	258	262	289	289	174	186	251	275	188	216	267	267	285	291		306	306	295	303
F119.P	165	168	276	284	212	232	274	274	244	244	174	186	258	266	289	293	174	186	239	251	200	216	267	267	285	285		278	Female Null?	295	295
F99.M	156	156	284	284	212	232	274	274	244	244	186	186	258	258	289	289	174	186	235	239	192	192	259	267	293	305		278	310	291	299
F99.1b	152	156	276	284	212	212	274	278	240	244	162	186	250	258	281	289	174	178	239	239	188	192	255	259	297	305		278	306	299	303
F99.1t	152	156	284	284	212	212	274	278	240	244	162	186	258	258	289	289	186	186	239	239	188	192	255	267	293	297		278	302	295	299
F99.2b	156	165	284	284	212	212	274	278	232	244	186	186	258	258	289	289	174	178	239	239	188	192	259	267	285	305		302	310	295	299
F99.2t	156	165	276	284	212	212	274	278	232	244	186	186	250	258	281	289	178	186	239	239	192	192	259	259	293	297		306	310	295	299
F99.3b	152	156	284	284	212	232	274	278	232	244	162	186	258	258	281	289	186	186	239	239	192	192	259	259	297	305		278	306	299	303
F99.3t	156	165	276	284	212	232	274	274	232	244	162	186	250	258	281	289	174	186	235	239	188	192	255	259	285	305		306	310	291	303
F99.4b	156	165	284	284	212	232	274	274	240	244	162	186	258	258	281	289	186	186	239	239	188	192	255	267	285	293		278	306	295	299
F99.4t	156	165	276	284	212	232	274	278	240	244	162	186	250	258	281	289	186	186	235	239	192	192	259	267	297	305		278	306	291	303
F99.5b	156	165	284	284	212	232	274	278	232	244	162	186	258	258	281	289	186	186	235	239	188	192	259	259	285	293		278	302	291	303
F99.5t	156	165	276	284	232	232	274	274	240	244	162	186	250	258	281	289	178	186	235	239	188	192	259	259	293	297		306	310	295	299
F99.P	152	156	276	284	212	232	274	278	232	240	162	186	250	258	281	289	178	186	239	239	188	192	255	259	285	297		302	306	295	303
B106.M	160	160	284	292	232	232	274	274	240	244	182	182	270	270	285	285	162	174	239	239	188	200	255	263	297	297		298	306	295	303
B106.1b	156	160	276	284	232	236	274	278	240	240	182	186	258	270	285	285	162	182	239	239	188	188	255	263	297	303		298	306	295	303
B106.1t	156	160	276	292	212	232	274	278	240	244	182	186	258	270	285	285	174	182	239	239	188	188	251	263	297	303		298	306	303	303
B106.2b	156	160	280	284	212	232	274	278	240	240	182	182	258	270	285	289	162	182	239	239	188	188	251	255	297	303		306	306	303	303
B106.2t	156	160	276	292	232	236	274	278	240	240	182	182	258	270	285	285	174	182	239	239	188	192	251	255	297	303		298	306	303	303
B106.3b	156	160	280	292	232	236	274	278	244	244	182	182	258	270	285	289	162	182	239	239	192	200	263	263	297	303		298	306	303	303
B106.3t	156	160	276	292	212	232	274	278	240	240	182	186	258	270	285	289	162	182	239	239	188	188	251	263	297	303		298	306	303	303
B106.4b	156	160	280	284	212	232	274	278	240	244	182	186	258	270	285	285	174	182	239	239	188	192	251	255	297	303		298	306	303	303
B106.4t	156	160	280	284	232	236	274	278	240	244	182	182	258	270	285	289	162	182	239	239	192	200	251	255	297	303		298	306	295	303
B106.5b	156	160	276	284	212	232	274	278	240	244	182	182	258	270	285	289	174	182	239	239	188	192	263	263	297	303		298	306	295	303
B106.5t	156	160	276	292	232	236	274	278	244	244	182	186	258	270	285	285	174	182	239	239	192	200	255	263	297	303		298	306	295	303
B106.P	156	156	276	280	212	236	278	278	240	244	182	186	258	258	285	289	182	182	239	239	188	192	251	263	303	303		306	306	303	303
B114.M	156	165	280	284	212	212	274	274	244	244	174	186	258	270	289	289	178	186	239	251	188	200	263	267	297	297		294	314	291	291
B114.1b	152	165	276	284	192	212	274	274	244	244	162	174	258	270	289	289	186	186	239	239	200	200	247	263	285	297		294	302	291	307
B114.1t	152	165	284	284	192	212	274	274	244	244	162	174	270	270	289	289	178	186	239	239	188	200	247	267	289	297		294	302	291	307
B114.2b	152	156	276	280	192	212	274	274	244	244	150	186	258	258	289	289	178	186	239	239	200	200	263	267	289	297		294	302	291	307
B114.2t	156	156	276	280	212	212	274	274	240	244	162	174	258	270	289	289	186	186	239	239	188	200	247	267	289	297		314	314	291	307
B114.3b	156	165	276	284	192	212	274	274	240	244	162	186	258	258	289	289	178	186	239	251	188	200	247	267	289	297		302	314	299	299
B114.3t	152	156	284	284	192	212	274	274	240	244	150	186	258	258	289	289	186	186	239	239	188	200	247	263	285	297		294	302	307	307
B114.4b	156	165	284	284	192	212	274	274	240	244	162	174	270	270	289	289	186	186	239	251	200	200	247	263	285	297		294	294	299	299
B114.4t	156	165	280	284	192	212	274	274	240	244	150	186	258	270	289	289	186	186	239	251	188	200	247	267	289	297		302	314	291	307
B114.5b	152	156	280	284	192	212	274	274	244	244	150	174	258	270	289	289	186	186	239	251	188	200	263	267	289	297		314	314	307	307
B114.5t	152	156	284	284	192	212	274	274	240	244	150	174	258	270	289	289	186	186	239	239	188	200	247	263	289	297		294	294	299	299
B114.P	152	156	276	284	192	212	274	274	240	244	150	162	258	270	289	289	186	186	239	239	200	200	247	263	285	299		302	Male Null?	299/307	Female null?
B103b.M	152	156	280	284	212	224	274	274	240	240	178	182	258	258	285	289	174	186	239	239	188	200	251	267	285	297		274	310	299	303
B103b.1b	152	156	280	292	224	224	274	278	240	240	182	182	258	258	289	289	174	186	239	239	192	200	259	267	285	285		306	310	303	303
B103b.1t	152	156	280	284	212	224	274	278	240	240	178	182	258	258	285	289	186	186	239	239	200	200	251	267	285	287		274	306	299	303
B103b.2b	152	160	280	284	212	212	274	278	240	240	178	182	258	258	289	289	186	186	239	239	192	200	251	267	285	287		274	306	303	303
B103b.2t	156	160	280	280	212	212	274	278	240	240	182	182	258	258	285	289	174	186	239	239	188	192	267	267	285	287		274	306	299	303
B103b.3b	152	152	280	292	212	224	274	278	240	240	182	182	258	258	285	289	174	186	239	239	188	192	259	267	285	297		274	306	299	299
B103b.3t	152	156	284	292	212	224	274	278	240	240	182	182	258	258	285	289	174	186	239	239	192	200	267	267	285	285		306	310	299	303
B103b.4b	156	160	280	280	224	224	274	278	240	240	182	182	258	258	285	289	186	186	239	239	188	200	267	267	287	297		306	310	303	303
B103b.4t	152	160	280	292	212	224	274	278	240	240	178	182	258	258	289	289	174	186	239	239	188	192	251	259	285	287		306	310	299	299
B103b.5b	152	152	280	280	212	224	274	278	240	240	178	182	258	258	289	289	174	186	239	239	188	200	251	259	287	297		274	306	299	299
B103b.5t	152	160	284	292	212	212	274	278	240	240	182	182	258	258	289	289	186	186	239	239	200	200	259	267	285	297		274	306	299	303
B103b.P	152	160	280	292	212	224	278	278	240	240	182	182	258	258	289	289	186	186	239	239	192	200	259	267	285	287		306	306	299	303
S101.M	152	160	284	292	212	224	262	274	240	240	182	186	258	290	289	289	170	178	239	239	188	188	255	267	297	303		302	302	303	303
S101.1b	156	160	280	292	216	224	262	274	240	244	182	186	234	258	289	289	170	178	239	275	188	192	251	267	297	297		306	306	303	307
S101.1t	152	156	280	284	216	224	262	274	240	240	182	186	234	258	289	289	170	178	239	239	188	192	251	267	297	303		302	302	303	307
S101.2b	156	160	280	284	212	232	274	274	240	240	182	186	258	290	289	289	178	178	239	275	188	192	267	267	297	297		306	306	303	303
S101.2t	156	160	280	292	216	224	262	278	240	244	182	186	258	258	289	289	170	174	239	239	188	192	267	267	297	303		306	306	303	303
S101.3b	152	156	280	284	212	232	274	278	240	240	182	186	258	290	289	289	174	178	239	275	188	192	251	255	297	303		306	306	303	307
S101.3t	156	160	280	284	224	232	262	274	240	244	182	182	234	290	289	289	174	178	239	239	188	192	255	267	297	297		302	302	303	307
S101.4b	152	156	280	284	216	224	262	274	240	244	182	186	258	290	289	289	170	174	239	275	188	192	251	267	297	303		302	302	303	307
S101.4t	152	156	280	292	212	232	274	278	240	240	186	186	234	258	289	289	174	178	239	239	188	192	267	267	297	303		306	306	303	303
S101.5b	156	160	280	292	224	232	262	274	240	240	182	182	234	258	289	289	174	178	239	275	188	192	267	267	297	297		306	306	303	303
S101.5t	156	160	280	284	212	232	274	274	240	244	182	186	258	290	289	289	170	174	239	275	188	192	251	255	297	303		306	306	303	303
S101.P	156	156	280	280	216	232	274	278	240	244	182	186	234	258	289	289	174	178	239	275	192	192	251	267	297	297		306	Female Null ?	303	307
S97.M	152	156	284	284	212	212	274	274	240	244	190	190	258	258	289	289	186	186	239	275	184	192	255	267	293	305		294	310	303	303
S97.1b	156	156	284	284	212	236	274	274	244	244	186	190	258	258	281	289	186	186	239	275	184	192	267	267	301	305		278	310	303	315
S97.1t	152	156	284	284	212	236	274	274	240	240	186	190	258	270	281	289	186	186	239	251	192	200	255	267	293	301		294	310	315	315
S97.2b	152	156	284	284	212	236	274	274	240	244	162	190	258	270	289	289	174	186	251	275	184	200	267	267	301	305		294	310	303	303
S97.2t	152	156	284	284	212	236	274	274	244	244	186	190	258	270	281	289	186	186	239	239	192	200	267	267	293	305		278	310	303	303
S97.3b	152	156	284	284	212	224	274	274	244	244	186	190	258	270	289	289	186	186	239	251	184	192	255	267	293	293		310	310	303	303
S97.3t	152	156	284	284	212	236	274	274	240	244	186	190	258	258	281	289	186	186	251	275	184	200	267	267	293	293		310	310	303	303
S97.4b	152	156	284	284	212	224	274	274	240	244	186	190	258	258	281	289	174	186	239	275	184	192	255	267	301	305		278	294	315	315
S97.4t	152	156	284	284	212	236	274	274	240	240	162	190	258	258	289	289	174	186	239	275	192	200	267	267	301	305		310	310	303	303
S97.5b	152	156	284	284	212	224	274	274	240	240	162	190	258	270	289	289	186	186	239	239	184	200	267	267	293	301		278	310	315	315
S97.5t	156	156	284	284	212	236	274	274	240	244	162	190	258	258	281	289	174	186	251	275	184	192	267	267	293	293		310	310	303	315
S97.P	156	156	284	284	224	236	274	274	240	244	162	186	258	270	281	289	174	186	239	251	184/192	200	267	267	293	301		278	310	303/315	Female null?
B110.M	160	165	284	284	216	224	274	274	240	244	182	190	258	290	289	289	186	186	239	239	184	216	263	275	285	297		302	306	299	303
B110.1b	152	160	284	284	212	216	274	274	240	244	182	190	254	258	289	293	186	186	239	275	184	200	263	267	293	297		278	302	299	303
B110.1t	152	165	284	284	212	216	274	274	240	244	186	190	254	290	289	289	178	186	239	275	200	216	263	267	297	303		278	302	303	303
B110.2b	156	160	284	284	212	224	274	274	240	240	186	190	290	290	289	289	186	186	239	239	200	216	267	275	293	297		278	302	299	299
B110.2t	152	160	284	284	216	224	274	274	240	244	190	190	254	290	289	289	186	186	239	239	200	216	267	275	285	303		278	302	303	303
B110.3b	156	160	284	284	216	224	274	274	240	240	182	186	254	290	289	289	186	186	239	275	200	216	263	267	297	303		278	306	299	303
B110.3t	152	160	284	284	212	224	274	274	232	240	186	190	254	290	289	289	186	186	239	275	200	216	263	267	297	303		278	302	299	303
B110.4b	156	160	284	284	216	224	274	274	240	240	182	186	254	290	289	289	178	186	239	239	184	200	267	275	297	303		278	302	303	303
B110.4t	152	160	284	284	212	216	274	274	232	244	186	190	254	258	289	289	186	186	239	275	200	216	263	267	293	297		278	306	299	303
B110.5b	156	160	284	284	216	216	274	274	232	244	186	190	254	258	289	289	178	186	239	275	184	200	267	275	285	303		278	302	299	299
B110.5t	156	160	284	284	216	224	274	274	232	240	182	186	254	290	289	289	186	186	239	275	200	216	267	275	297	303		278	306	299	299
B110.P	152	156	284	284	212	216	274	274	232	240	186	190	254	290	289	293	178	186	239	275	200	200	267	267	293	303		278	278	299	303
B111.M	156	165	284	292	212	212	274	274	240	244	182	182	258	270	289	289	182	186	239	267	180	216	239	263	285	297		274	314	295	303
B111.1b	156	165	284	292	192	212	274	274	240	240	182	186	258	258	289	289	186	186	239	239	180	208	263	267	285	301		274	274	295	303
B111.1t	156	156	284	284	192	212	274	274	240	244	182	190	258	270	289	289	186	186	239	275	208	216	239	267	297	301		274	274	295	295
B111.2b	156	156	284	284	192	212	274	274	244	244	182	186	258	270	289	289	182	186	239	239	180	200	235	263	297	301		302	314	295	303
B111.2t	156	156	284	284	192	212	274	274	240	240	182	190	258	270	289	289	186	186	267	275	180	200	235	239	285	297		274	274	303	303
B111.3b	156	165	284	284	192	212	274	274	244	244	182	190	258	270	289	289	182	186	239	275	180	200	235	263	297	301		274	274	295	303
B111.3t	156	156	284	284	192	212	274	274	240	240	182	186	258	270	289	289	186	186	239	239	208	216	235	239	297	301		302	314	295	303
B111.4b	156	165	284	292	192	212	274	274	240	244	182	190	258	258	289	289	182	186	267	275	208	216	263	267	297	297		302	314	295	295
B111.4t	156	165	284	284	192	212	274	274	240	244	182	186	258	270	289	289	186	186	239	275	180	200	239	267	285	297		274	274	295	303
B111.5b	156	165	284	284	192	212	274	274	240	240	182	186	258	258	289	289	182	186	267	275	208	216	263	267	297	297		274	274	303	303
B111.5t	156	165	284	284	192	212	274	274	240	240	182	190	258	270	289	289	186	186	239	267	208	216	239	267	297	297		274	274	295	295
B111.P	156	156	284	284	192	192	274	274	240	240	186	190	258	258	289	289	186	186	239	275	200	208	235	267	297	301		274	302	295	303
L107.M	156	160	284	288	232	232	274	302	232	244	186	186	258	258	289	289	178	186	239	275	188	188	263	267	285	297		302	302	295	303
L107.1b	156	160	284	288	212	232	278	302	232	240	186	186	258	270	289	289	182	186	239	239	188	188	263	267	297	297		278	302	299	303
L107.1t	152	160	284	284	212	232	262	302	232	244	186	186	258	258	289	289	178	182	239	239	188	188	263	263	297	297		302	306	299	303
L107.2b	156	156	284	284	212	232	274	278	232	244	186	186	258	258	289	289	186	186	239	239	188	188	251	267	285	289		306	306	299	303
L107.2t	156	156	284	284	212	232	262	274	244	244	162	186	258	258	289	289	182	186	239	239	188	188	251	267	285	297		278	302	295	299
L107.3b	156	156	284	288	212	232	274	278	232	244	186	186	258	258	289	289	186	186	239	239	188	188	263	263	297	297		278	302	299	303
L107.3t	152	160	284	288	212	232	262	302	232	240	186	186	258	270	289	289	186	186	239	275	188	188	263	263	297	297		306	306	299	303
L107.4b	156	160	284	288	212	232	262	274	240	244	162	186	258	258	289	289	178	186	239	275	188	188	263	263	289	297		302	306	295	303
L107.4t	156	160	284	288	212	232	262	302	244	244	186	186	258	258	289	289	178	182	239	275	188	188	263	267	297	297		278	302	295	299
L107.5b	152	156	284	288	212	232	278	302	232	244	162	186	258	258	289	289	178	186	239	275	188	188	251	263	285	289		278	302	295	295
L107.5t	156	160	284	288	212	232	278	302	244	244	186	186	258	258	289	289	182	186	239	239	188	188	251	267	297	297		278	278	295	303
L107.P	152	156	284	284	212	212	262	278	240	244	162	186	258	270	289	289	182	186	239	239	188	188	251	263	289	297		278/306	Female Null ?	295	299
S95.M	156	160	284	292	212	212	278	278	232	240	174	182	258	266	289	289	174	178	239	275	200	208	259	267	289	297		274	306	299	303
S95.1b	156	156	292	292	212	212	278	278	232	240	182	182	258	258	289	289	174	186	239	275	192	208	255	259	297	297		274	302	299	299
S95.1t	156	160	292	292	212	212	278	278	232	240	182	182	258	258	289	289	178	186	239	239	192	208	255	259	297	297		274	302	299	303
S95.2b	156	156	280	284	212	212	278	278	232	240	182	182	258	266	289	289	174	178	239	275	192	200	255	267	297	297		302	306	303	303
S95.2t	156	156	284	292	212	212	278	278	240	248	174	182	258	266	289	289	174	186	239	239	192	208	255	259	289	297		274	302	299	303
S95.3b	156	160	280	292	212	212	278	278	240	248	182	182	258	258	289	289	174	186	239	275	192	208	259	263	289	297		302	306	299	299
S95.3t	156	160	292	292	212	212	274	278	240	240	174	182	258	258	289	289	174	174	239	275	192	208	255	259	289	297		274	302	303	303
S95.4b	156	156	292	292	212	212	274	278	240	248	182	182	258	258	289	289	174	174	239	275	192	200	255	267	297	297		302	306	299	299
S95.4t	156	160	280	292	212	212	274	278	232	248	174	182	258	258	289	289	174	178	239	239	188	208	259	263	297	301		274	302	299	299
S95.5b	156	156	280	284	212	212	274	278	232	240	182	182	258	266	289	289	174	174	239	275	188	200	255	259	289	297		302	306	299	299
S95.5t	156	160	280	284	212	212	278	278	240	240	182	182	258	266	289	289	174	186	239	275	188	208	255	267	289	301		274	302	303	303
S95.P	156	156	280	292	212	212	274	278	240	248	182	182	258	258	289	289	174	186	239	239	188	192	255	263	297	301		302	302	299	303
S129.M	144	152	284	284	212	212	274	274	240	240	182	186	258	266	289	293	178	186	239	275	188	192	267	267	285	297		306	306	303	303
S129.1b	152	165	276	284	212	232	274	274	240	244	182	186	258	258	289	289	178	186	239	275	192	192	251	267	285	297		306	314	303	303
S129.1t	152	156	284	284	212	216	274	274	240	240	186	186	258	266	289	289	186	186	275	275	192	216	251	267	297	297		306	306	303	303
S129.2b	152	165	284	284	212	232	274	274	240	240	182	186	258	266	289	289	178	186	275	275	188	192	267	267	285	297		306	306	263	303
S129.2t	144	156	276	284	212	232	274	274	240	240	182	186	258	258	289	293	186	186	239	275	188	216	267	267	297	297		306	306	263	303
S129.3b	152	156	284	284	212	216	274	274	240	244	182	186	258	266	289	289	186	186	239	275	192	192	251	267	285	297		306	306	263	303
S129.3t	144	165	276	284	212	216	274	274	240	244	182	182	258	258	289	289	186	186	275	275	192	192	267	267	285	297		306	314	303	303
S129.4b	152	156	284	284	212	216	274	274	240	240	182	186	258	258	289	293	186	186	239	275	192	192	251	267	297	297		306	306	303	303
S129.4t	152	165	276	284	212	216	274	274	240	240	186	186	258	266	289	293	178	186	275	275	188	216	251	267	297	297		306	306	263	303
S129.5b	144	165	284	284	212	216	274	274	240	240	182	182	258	258	289	293	178	186	275	275	188	216	267	267	285	297		306	314	263	303
S129.5t	144	156	276	284	212	216	274	274	240	244	186	186	258	266	289	289	178	186	275	275	192	192	251	267	297	297		306	314	303	303
S129.P	156	165	276	284	216	232	274	274	240	244	182	186	258	258	289	289	186	186	275	275	192	216	251	267	297	297		306	314	263	303
S117.M	156	156	276	292	192	224	274	278	232	240	182	182	258	266	289	289	186	186	239	275	192	200	243	263	281	287		306	306	179	303
S117.1b	156	156	284	292	192	224	274	274	232	244	150	182	266	266	289	289	186	186	239	239	188	192	263	275	279	287		306	310	179	299
S117.1t	156	156	276	284	212	224	274	274	240	244	182	182	258	266	289	289	186	186	239	275	188	192	251	263	287	297		278	306	179	295
S117.2b	156	156	276	284	212	224	274	274	240	244	150	182	266	266	289	289	186	186	239	275	188	192	243	251	279	281		306	310	295	303
S117.2t	156	156	276	292	192	192	274	274	240	244	182	182	258	258	289	289	186	186	239	275	192	216	263	275	287	297		306	310	179	295
S117.3b	156	156	276	292	192	192	274	278	240	244	150	182	258	258	289	289	186	186	239	239	200	216	243	275	281	297		278	306	295	303
S117.3t	156	156	276	276	192	224	274	278	232	244	150	182	258	266	289	289	186	186	239	275	188	200	263	275	281	297		306	310	295	303
S117.4b	156	156	284	292	192	192	274	274	240	244	150	182	258	266	289	289	186	186	239	275	192	216	263	275	287	297		278	306	299	303
S117.4t	156	156	276	292	192	224	274	278	240	244	182	182	258	258	289	289	186	186	239	275	192	216	243	275	279	281		306	310	299	303
S117.5b	156	156	284	292	192	192	274	278	240	244	150	182	258	266	289	289	186	186	239	239	200	216	251	263	279	287		278	306	299	303
S117.5t	156	156	276	292	192	192	274	278	232	244	182	182	258	258	289	289	186	186	239	239	192	216	243	251	279	287		278	306	295	303
S117.P	156	156	276	284	192	212	274	274	244	244	150	182	258	266	289	289	186	186	239	239	188	216	251	275	279	297		278	310	295	299
B97.M	156	168	284	284	212	212	278	278	232	248	186	190	258	270	289	289	174	186	239	239	200	216	255	267	283	297		302	306	303	307
B97.1b	168	168	284	284	212	212	274	278	244	248	182	186	258	270	289	289	174	186	235	239	216	216	255	267	283	285		302	302	295	307
B97.1t	156	168	284	284	212	212	274	278	232	244	186	190	258	266	285	289	174	186	235	239	200	204	255	263	283	285		302	306	295	303
B97.2b	148	168	284	284	212	212	274	278	232	232	190	190	266	270	285	289	186	186	235	239	204	216	267	267	297	297		302	314	295	303
B97.2t	156	168	284	284	212	212	274	278	232	232	190	190	258	270	285	289	174	186	239	239	200	204	267	267	283	285		302	314	295	303
B97.3b	148	156	284	284	212	212	274	278	244	248	186	190	266	270	289	289	174	186	235	239	204	216	267	267	285	297		306	314	295	307
B97.3t	156	168	284	284	212	212	274	278	232	232	182	186	258	266	285	289	174	186	239	239	200	204	255	263	283	297		302	314	295	307
B97.4b	148	156	284	284	212	212	274	278	232	248	182	190	258	258	289	289	186	186	235	239	200	204	255	263	285	297		302	302	295	303
B97.4t	168	168	284	284	212	212	274	278	232	248	182	186	258	258	285	289	174	174	239	239	216	216	255	263	283	297		302	306	295	303
B97.5b	148	168	284	284	212	212	274	278	232	244	182	186	258	266	289	289	186	186	239	239	200	216	263	267	297	297		302	302	295	307
B97.5t	148	168	284	284	212	212	274	278	232	244	182	186	258	258	285	289	174	186	239	239	204	216	255	267	283	297		302	302	295	303
B97.P	148	168	284	284	212	212	274	274	232	244	182	190	258	266	285	289	174	186	235	239	204	216	263	267	285	297		302	314	295	295
B94.M	156	165	276	284	212	212	274	278	240	244	162	182	258	258	289	289	170	174	239	239	196	200	263	267	297	303		274	310	179	303
B94.1b	156	165	284	284	212	212	274	278	244	244	162	182	258	262	289	289	170	174	239	275	196	204	263	263	283	303		274	274	179	179
B94.1t	156	156	280	284	212	236	274	278	232	240	182	182	258	258	289	289	170	174	239	275	196	196	263	263	293	297		274	274	179	303
B94.2b	152	165	276	284	212	212	278	278	232	244	162	182	258	262	289	289	170	170	239	275	200	204	263	267	283	303		310	310	179	179
B94.2t	152	165	284	284	212	236	262	274	244	244	162	182	258	258	289	289	174	174	239	239	196	200	263	263	283	303		274	274	179	179
B94.3b	152	156	276	284	212	236	274	278	232	244	162	182	258	262	289	289	170	174	239	239	196	200	263	263	283	297		274	310	179	179
B94.3t	156	156	284	284	212	236	262	278	244	244	162	182	258	262	289	289	170	174	239	275	200	204	263	263	283	297		274	274	179	179
B94.4b	152	165	284	284	212	212	262	274	232	244	182	182	258	262	289	289	170	170	239	239	200	204	263	267	283	303		274	274	179	303
B94.4t	156	156	280	284	212	236	262	274	232	240	182	182	258	258	289	289	174	174	239	275	200	204	263	263	293	303		310	310	179	303
B94.5b	156	156	280	284	212	236	274	278	232	244	162	182	258	258	289	289	170	174	239	275	196	204	263	267	283	297		274	310	179	303
B94.5t	152	156	284	284	212	236	262	274	232	240	182	182	258	262	289	289	170	170	239	239	196	204	263	267	293	297		310	310	179	179
B94.P	156	152	280	284	212	236	278	262	232	244	182	182	258	262	289	289	170	174	239	275	196	204	263	263	283	293		274	310	179	179
S118.M	156	165	284	284	232	236	274	278	240	240	186	186	258	290	289	289	170	186	239	239	192	200	239	255	293	303		306	306	303	303
S118.1b	165	165	284	292	216	232	274	278	240	240	182	186	258	290	289	289	170	186	239	267	188	200	239	267	293	301		306	310	299	303
S118.1t	156	156	284	292	216	232	274	278	240	240	182	186	258	290	289	289	170	186	239	267	200	216	255	267	301	303		306	310	299	303
S118.2b	156	156	276	284	216	236	274	278	240	240	186	186	290	290	289	289	178	186	239	267	188	192	239	267	293	293		306	310	299	303
S118.2t	165	165	284	292	216	236	278	278	240	240	182	186	258	258	289	289	178	186	239	239	188	192	255	267	301	303		306	310	303	303
S118.3b	156	165	284	292	216	236	278	278	232	240	186	186	258	258	289	289	170	186	239	267	192	216	251	255	293	303		306	310	299	303
S118.3t	156	165	284	292	212	232	274	278	232	240	182	186	258	290	289	289	186	186	239	239	188	192	239	251	293	301		306	310	299	303
S118.4b	156	165	276	284	212	236	274	274	240	240	182	186	290	290	289	289	186	186	239	239	192	216	251	255	301	303		306	310	303	303
S118.4t	156	165	284	292	212	232	274	278	240	240	182	186	258	290	289	289	170	186	239	267	188	192	239	251	293	301		306	306	303	303
S118.5b	156	165	276	284	216	232	274	274	240	240	182	186	290	290	289	289	178	186	239	267	188	200	239	267	301	303		306	306	299	303
S118.5t	165	165	276	284	216	232	274	274	232	240	182	186	290	290	289	289	186	186	239	267	188	192	251	255	293	303		306	310	303	303
S118.M	156	165	276	292	212	216	274	278	232	240	182	186	258	290	289	289	178	186	239	267	188	216	251	267	293	301		306	310	299	303
F118.M	156	156	284	284	224	232	274	278	240	244	186	186	250	266	289	293	174	186	239	239	204	216	251	267	281	297		278	306	295	307
F118.1b	152	156	284	284	212	232	274	274	240	244	174	186	266	266	289	293	186	186	239	239	204	216	251	267	297	297		286	306	295	303
F118.1t	152	156	284	284	212	232	274	274	244	244	186	186	250	266	289	289	186	186	239	239	204	216	243	251	297	297		306	306	295	303
F118.2b	152	156	284	284	212	224	274	274	240	244	186	186	266	266	289	293	178	186	239	239	216	216	243	267	279	297		286	306	295	303
F118.2t	152	156	284	284	224	224	274	278	232	240	186	186	250	266	289	293	186	186	239	239	216	216	267	267	279	281		278	286	295	303
F118.3b	152	156	284	284	212	232	274	274	244	244	186	186	266	266	289	293	174	178	239	275	204	216	267	267	279	281		286	306	295	295
F118.3t	156	156	284	284	212	232	274	274	232	240	174	186	250	266	289	293	174	178	239	275	200	216	251	267	297	297		278	306	295	303
F118.4b	152	156	284	284	224	224	274	274	232	240	174	186	266	266	289	289	178	186	239	275	200	204	243	267	279	281		306	306	295	303
F118.4t	156	156	284	284	212	224	274	274	240	244	186	186	250	266	289	293	174	186	239	239	200	204	243	267	279	297		278	286	295	295
F118.5b	156	156	284	284	212	232	274	278	232	244	186	186	250	266	289	293	178	186	239	239	204	216	243	267	281	297		278	306	303	307
F118.5t	152	156	284	284	212	224	274	278	240	244	186	186	266	266	289	293	178	186	239	275	216	216	267	267	279	297		286	306	303	307
F118.M	152	156	284	284	212	224	274	274	232	244	174	186	266	266	289	289	178	186	239	275	200	216	243	267	279	297		286	306	295	303
F126.M	152	156	284	284	212	232	262	278	232	240	178	186	234	262	285	289	174	186	275	275	188	200	263	267	275	281		298	302	307	307
F126.1b	152	156	280	284	212	232	262	274	240	240	178	186	234	266	285	289	174	182	199	275	188	216	263	267	275	281		298	298	307	311
F126.1t	152	152	280	284	212	224	262	274	240	240	186	186	262	266	289	289	174	182	239	275	188	216	263	267	281	293		298	298	307	311
F126.2b	152	156	280	284	212	232	262	274	232	240	178	186	262	266	281	285	174	174	199	275	188	200	255	263	275	293		298	306	303	307
F126.2t	152	156	284	284	212	224	262	274	232	240	186	186	258	262	289	289	174	174	239	275	200	216	255	263	281	293		302	306	303	307
F126.3b	152	152	280	284	212	212	274	278	240	240	178	186	234	266	285	289	182	186	239	275	188	216	255	267	281	293		302	306	303	303
F126.3t	152	156	280	284	212	212	274	278	240	244	186	186	234	266	281	285	174	174	199	275	200	216	255	263	281	293		298	306	303	303
F126.4b	152	156	284	284	224	232	274	278	240	244	178	186	234	258	281	289	174	174	239	275	188	216	263	267	281	281		298	302	311	311
F126.4t	152	156	280	284	212	212	274	278	240	240	186	186	234	266	281	289	174	186	199	275	200	216	255	263	281	293		302	306	311	311
F126.5b	152	156	280	284	224	232	274	278	240	240	186	186	234	266	281	289	182	186	239	275	188	200	255	263	275	281		302	306	303	303
F126.5t	152	156	284	284	224	232	262	274	240	240	178	186	234	258	281	289	174	182	239	275	200	216	255	263	281	293		302	306	303	307
F126.M	152	152	280	284	212	224	274	274	240	244	186	186	258	266	281	289	174	182	199	239	188/200	216	255	263/267	281	293		298	306	303/311	Female null?
L128.M	152	165	280	284	168	224	274	274	240	244	182	182	258	266	289	289	178	186	239	239	188	208	267	271	283	285		294	306	303	311
L128.1b	156	165	280	284	168	236	274	274	240	244	182	186	258	266	289	289	174	178	239	239	188	196	263	267	283	297		306	306	303	303
L128. 1t	152	156	284	284	224	236	266	274	240	244	174	182	258	258	289	289	178	178	239	239	196	208	243	267	285	297		294	310	303	303
L128.2b	156	165	284	284	224	232	274	274	240	240	182	186	258	258	289	289	178	186	239	239	188	208	243	271	283	297		294	306	303	303
L128.2t	152	156	280	284	224	232	266	274	240	240	174	182	258	266	289	289	174	186	239	239	188	196	243	267	283	297		306	306	303	303
L128.3b	152	156	284	284	168	236	274	274	240	248	174	182	258	266	289	289	178	186	239	239	196	208	263	271	283	297		306	310	303	303
L128.3t	156	165	280	280	168	236	266	274	240	248	182	186	258	266	289	289	178	186	239	239	188	208	263	271	285	297		306	306	303	303
L128.4b	156	165	280	284	168	236	274	274	244	248	174	182	258	266	289	289	178	178	239	239	188	208	243	271	285	297		306	306	303	311
L128. 4t	156	165	280	284	224	236	266	274	244	248	174	182	258	258	289	289	174	178	239	239	188	196	243	271	283	297		306	310	303	311
L128.5b	156	165	284	284	168	236	274	274	240	240	174	182	258	266	289	289	178	178	239	239	188	208	263	271	283	297		294	306	303	311
L128. 5t	152	156	280	284	168	232	274	274	244	248	174	182	258	258	289	289	178	186	239	239	188	208	263	267	283	297		294	306	303	311
L128.P	156	156	280	284	232	236	266	274	240	248	174	186	258	258	289	289	174	178	239	239	196	188/208	243	263	297	297		306	310	303	303
S130.M	156	160	276	284	212	224	274	278	240	244	162	182	258	266	277	289	182	186	239	243	196	200	247	247	281	285		306	310	303	307
S130.1b	156	165	276	280	212	232	262	274	240	244	182	186	258	266	289	289	182	186	239	243	188	200	247	255	281	285		310	310	303	307
S130.1t	156	165	280	284	212	212	262	274	240	244	162	186	258	258	289	289	174	186	239	275	188	200	247	251	281	281		310	314	303	307
S130.2b	152	156	272	284	212	224	274	278	240	244	182	186	258	262	277	289	182	186	239	239	188	196	247	251	281	281		310	310	303	307
S130.2t	152	156	272	284	212	212	262	278	240	244	182	186	258	262	277	289	182	182	243	275	188	200	247	251	281	285		306	310	307	307
S130.3b	152	156	276	280	212	224	274	278	240	244	162	186	262	266	289	289	182	186	239	243	188	196	247	255	281	281		306	314	303	307
S130.3t	156	165	272	276	224	232	262	274	244	244	182	186	262	266	277	289	174	186	239	239	188	200	247	255	281	285		310	314	303	303
S130.4b	152	156	280	284	212	232	274	278	240	240	162	186	258	258	277	289	174	182	243	275	188	196	247	255	281	281		306	314	307	307
S130.4t	160	165	276	280	212	224	274	274	240	244	182	186	262	266	289	289	174	186	239	243	188	196	247	251	281	285		306	314	303	307
S130.5b	160	165	280	284	224	232	274	278	244	244	182	186	258	258	289	289	182	186	239	275	188	196	247	251	281	281		310	310	307	307
S130.5t	152	160	272	276	224	232	274	278	240	244	182	186	262	266	277	289	174	182	239	243	188	200	247	255	281	281		310	310	307	307
S130.P	152	165	272	280	212	232	262	274	240	244	186	186	258	262	289	289	174	182	239	275	188	188	251	255	281	281		310	314	303	307
S116.M	156	165	276	284	232	236	274	278	236	244	182	186	258	266	289	293	182	186	275	275	188	200	239	251	285	297		306	306	303	303
S116.1b	152	165	276	276	212	232	254	278	244	248	162	182	258	266	289	293	186	186	271	275	188	200	251	271	285	293		306	314	303	303
S116.1t	152	156	276	284	212	236	254	278	236	248	182	182	258	258	289	289	182	186	275	275	200	200	239	271	293	297		302	306	303	303
S116.2b	152	156	276	276	212	236	274	274	232	236	182	182	258	266	273	289	182	186	275	275	184	200	239	267	293	297		302	302	303	303
S116.2t	152	165	276	284	212	236	254	274	236	248	182	182	258	258	273	289	182	186	275	275	188	200	239	267	293	297		302	302	303	303
S116.3b	156	156	276	276	212	232	274	278	236	248	182	182	258	266	289	293	182	182	275	275	184	200	251	267	293	297		306	314	303	303
S116.3t	156	165	276	284	212	236	254	274	244	248	182	186	258	258	289	289	182	186	275	275	184	200	251	267	285	293		306	314	303	303
S116.4b	152	165	276	276	212	236	274	274	232	236	182	186	258	266	289	289	182	182	275	275	184	200	251	267	285	301		302	306	303	303
S116.4t	152	165	276	284	212	236	274	274	236	248	162	182	258	258	289	293	182	182	275	275	184	200	239	267	285	293		314	314	303	303
S116.5b	152	165	276	276	212	236	274	278	236	248	162	186	258	266	289	293	182	182	275	275	188	200	239	271	293	297		314	314	303	303
S116.5t	152	165	276	276	212	236	274	278	236	248	162	186	258	258	289	289	186	186	275	275	200	200	251	271	293	297		302	302	303	303
S116.P	152	156	276	276	212	212	254	274	232	248	162	182	258	258	273	289	182	186	271	275	184	200	267	271	293	301		302/314	Female Null?	303	303
S125.M	156	165	284	288	212	232	274	278	240	244	174	174	262	270	289	289	174	186	239	239	188	188	243	267	273	297		306	314	295	303
S125.1b	165	165	276	288	212	232	274	278	240	244	174	186	262	266	285	289	174	174	239	239	188	192	243	243	297	301		306	314	295	303
S125.1t	156	156	284	288	212	232	274	278	240	240	174	186	262	266	289	293	174	174	239	239	188	192	239	267	297	305		306	314	291	303
S125.2b	156	156	284	288	212	232	274	278	240	240	174	186	262	266	285	289	174	174	239	239	188	188	243	243	273	305		306	306	295	303
S125.2t	156	165	276	288	212	232	274	278	240	240	174	186	262	266	289	293	174	174	239	239	188	192	243	243	297	305		306	306	291	295
S125.3b	156	165	284	284	212	232	274	274	240	244	174	186	266	270	289	293	174	174	239	239	188	188	243	243	273	305		314	314	295	303
S125.3t	156	156	284	284	212	212	274	278	240	240	174	186	266	270	289	293	174	174	239	239	188	192	243	243	297	305		306	314	291	303
S125.4b	165	165	284	288	212	232	274	274	240	240	174	186	262	266	285	289	174	174	239	239	188	188	243	243	273	301		314	314	303	303
S125.4t	156	156	276	288	168	212	270	274	240	244	174	186	262	266	289	293	174	174	239	239	188	192	243	243	297	305		306	314	303	303
S125.5b	165	165	284	284	212	212	274	278	240	244	174	186	266	270	285	289	174	174	239	239	188	188	239	243	273	301		306	306	295	303
S125.5t	156	165	284	288	212	212	274	278	240	244	174	186	262	266	289	293	174	174	239	239	188	192	239	243	297	305		306	314	291	303
S125.P	156	165	276	284	168	212	270	274	240	240	186	186	266	266	285	293	174	174	239	239	188	192	239	243	301	305		306	314	291	303
L127.M	152	156	264	292	212	224	262	274	240	244	174	182	258	258	289	289	182	182	239	239	196	216	259	267	297	297		278	306	295	366
L127.1b	152	156	264	284	212	212	262	278	240	244	182	190	258	258	289	289	174	182	239	275	188	196	259	267	285	297		306	314	299	366
L127.1t	156	156	284	292	212	224	262	274	232	244	182	186	258	258	273	289	182	182	239	239	188	216	267	267	297	297		278	278	295	366
L127.2b	156	156	284	292	212	212	262	278	240	244	182	190	258	258	289	289	174	182	239	275	188	196	247	259	285	297		278	278	295	295
L127.2t	156	156	264	284	212	212	274	278	240	244	174	186	258	258	289	289	174	182	239	275	188	196	247	259	285	297		306	306	299	366
L127.3b	152	156	264	280	212	224	262	274	232	244	174	190	258	258	289	289	174	182	239	239	188	216	267	267	285	297		306	314	295	366
L127.3t	152	156	284	292	212	212	262	262	232	240	174	186	258	258	273	289	182	182	239	275	188	196	247	267	285	297		306	314	299	366
L127.4b	156	156	280	292	212	224	262	274	232	240	174	186	258	258	273	289	182	182	239	239	188	196	247	259	297	297		306	306	295	295
L127.4t	156	156	264	284	212	224	262	274	240	244	182	186	258	258	289	289	182	182	239	239	188	216	247	259	285	297		278	314	295	295
L127.5b	156	156	264	280	212	212	262	262	232	240	174	186	258	258	273	289	182	182	239	275	188	216	247	267	297	297		306	314	295	299
L127.5t	152	156	264	280	212	212	274	278	232	244	174	186	258	258	289	289	174	182	239	275	188	196	247	259	285	297		306	306	295	299
L127.P	156	156	280	284	212	212	262	278	232	240/244	186	190	258	258	273	289	174	182	239	275	188	188	247	267	285	297		314	Male null?	295	299
L115.M	156	156	284	292	224	232	274	278	240	248	186	190	258	266	289	289	178	182	239	251	200	216	259	267	285	297		306	306	299	303
L115.1b	148	156	276	292	232	236	262	274	232	240	186	190	258	258	285	289	182	186	239	275	204	216	251	267	297	297		306	306	299	303
L115.1t	148	156	280	284	212	224	262	278	232	248	182	190	258	258	289	289	178	186	239	275	192	216	251	267	285	293		274	306	303	307
L115.2b	156	156	280	284	212	224	274	274	244	248	182	190	258	266	289	289	174	182	243	251	192	200	251	259	297	297		306	306	299	307
L115.2t	148	156	280	284	224	236	274	274	232	248	182	190	258	266	289	289	182	186	239	243	192	200	255	259	285	293		274	306	299	307
L115.3b	148	156	280	292	212	232	274	274	232	248	182	190	258	266	289	289	182	186	239	275	204	216	255	259	285	297		274	306	299	307
L115.3t	156	156	276	292	212	224	262	274	232	240	182	186	258	258	289	289	178	186	251	275	192	216	255	259	285	297		306	306	299	307
L115.4b	148	156	276	292	212	224	274	274	232	240	186	186	258	258	285	289	182	186	251	275	204	216	255	267	285	293		306	306	299	303
L115.4t	156	156	280	292	232	236	274	274	240	244	186	190	258	258	285	289	174	178	243	251	200	204	255	259	285	293		306	306	299	307
L115.5b	148	156	280	292	212	224	262	278	232	248	186	186	258	258	285	289	182	186	239	275	204	216	255	267	285	297		274	306	299	303
L115.5t	156	156	276	284	212	232	262	274	232	248	186	190	258	266	285	289	182	186	239	275	204	216	251	267	285	293		274	306	299	307
L115.P	148	156	276	280	212	236	262	274	232	244	182	186	258	258	285	289	174	186	243	275	192	204	251	255	293	297		274	306	299/303	307
L155.M	152	156	284	284	212	232	274	274	240	244	174	182	258	258	285	289	186	186	239	267	184	188	251	251	297	305		306	314	299	307
L155.1b	152	152	280	284	212	232	274	278	240	244	174	182	258	258	285	289	186	186	239	267	188	192	251	255	297	305		306	306	303	307
L155.1t	152	156	284	284	212	212	274	278	240	240	174	186	250	258	285	289	178	186	239	239	188	192	251	255	297	305		306	306	299	307
L155.2b	152	156	280	284	212	212	274	278	232	240	174	182	258	258	285	289	178	186	239	267	188	192	251	255	297	297		306	306	303	307
L155.2t	152	156	284	284	212	232	274	278	232	240	174	186	250	258	285	289	186	186	239	239	184	192	251	267	297	305		314	314	307	307
L155.3b	152	152	284	284	212	232	274	274	232	244	174	186	250	258	285	289	178	186	239	239	188	192	251	255	297	297		306	306	299	307
L155.3t	152	156	280	284	212	232	274	278	232	244	174	186	258	258	289	289	186	186	239	239	184	192	251	255	297	297		314	314	299	307
L155.4b	152	156	280	284	212	212	274	278	232	244	174	182	258	258	285	289	178	186	239	267	188	200	251	255	297	305		306	306	303	307
L155.4t	156	156	284	284	212	232	274	278	232	240	174	182	250	258	285	289	178	186	239	267	188	200	251	255	297	305		314	314	307	307
L155.5b	152	156	284	284	212	232	274	278	240	240	174	186	258	258	289	289	178	186	239	267	184	192	251	267	297	297		314	314	307	307
L155.5t	156	156	284	284	212	232	274	278	240	244	174	182	250	258	289	289	178	186	239	267	184	200	251	267	297	297		306	306	307	307
L155.P	152	156	280	284	212	212	274	278	232	240	174	186	250	258	289	289	178	186	239	239	192	200	255	267	297	297		306+314/Male null homoz?		303	307
L103.M	152	160	284	284	232	232	274	278	244	244	182	186	258	270	289	289	178	186	239	243	200	208	251	255	285	289		302	310	295	295
L103.1b	156	160	284	284	212	232	274	274	244	244	162	186	258	270	289	289	178	186	235	243	200	208	251	267	285	305		278	302	295	303
L103.1t	152	165	284	284	212	232	274	274	240	244	182	186	258	258	289	289	174	178	239	239	208	216	251	251	285	305		278	302	295	303
L103.2b	160	165	284	284	224	232	274	278	240	244	162	182	258	270	285	289	178	178	235	243	200	200	251	251	285	289		302	310	295	303
L103.2t	152	165	284	284	212	232	274	278	240	244	162	182	258	270	289	289	174	186	235	239	200	208	251	255	285	285		278	310	295	303
L103.3b	152	156	284	284	224	232	274	278	240	244	162	186	258	270	285	289	178	186	235	243	200	208	251	255	285	289		302	310	295	303
L103.3t	156	160	284	284	212	232	274	278	244	244	162	182	258	270	285	289	178	186	239	243	200	216	255	267	289	305		302	310	303	303
L103.4b	156	160	284	284	212	232	274	274	240	244	182	186	258	258	285	289	178	186	239	239	200	200	251	255	285	305		302	302	303	303
L103.4t	152	165	284	284	224	232	274	274	244	244	182	182	258	270	289	289	178	186	239	243	200	216	255	267	285	305		302	310	303	303
L103.5b	152	156	284	284	212	232	274	278	240	244	162	186	258	258	285	289	178	186	235	239	200	208	251	267	289	305		302	310	303	303
L103.5t	160	165	284	284	224	232	274	274	244	244	162	182	258	258	289	289	178	186	239	243	200	200	255	267	285	285		302	302	303	303
L103.P	156	165	284	284	212	224	274	274	240	244	162	182	258	258	285	289	174	178	235	239	200	216	251	267	285	305		278	302	303/303	Female null?
L119.M	144	152	280	292	216	232	258	274	244	248	182	186	250	266	289	289	174	186	239	239	192	200	255	275	285	297		310	314	303	307
L119.1b	152	152	280	284	212	216	274	274	232	248	182	186	258	266	289	289	174	186	239	239	192	200	259	275	285	297		294	314	303	307
L119.1t	152	156	284	292	212	232	258	274	244	244	182	186	250	270	273	289	174	186	239	239	188	200	255	267	297	301		310	310	303	307
L119.2b	144	152	280	284	212	232	258	302	232	248	182	186	258	266	273	289	186	186	239	239	192	192	255	259	285	285		310	310	295	307
L119.2t	144	156	284	292	212	232	274	274	232	248	182	186	250	258	273	289	174	186	239	239	188	192	255	259	285	301		294	314	303	303
L119.3b	152	152	280	284	212	216	274	274	244	248	182	186	266	270	289	289	186	186	239	239	192	200	267	275	285	301		314	314	303	303
L119.3t	152	152	280	284	212	216	258	302	244	248	186	186	258	266	289	289	174	186	239	239	192	192	255	267	285	297		294	314	303	303
L119.4b	144	156	280	284	212	216	258	302	244	248	182	182	266	270	289	289	186	186	239	239	192	192	259	275	297	301		294	314	303	303
L119.4t	144	152	280	284	212	232	274	274	244	244	182	186	258	266	289	289	174	186	239	239	192	192	259	275	285	297		294	314	303	303
L119.5b	152	152	280	284	212	232	258	302	244	248	186	186	266	270	289	289	186	186	239	239	188	200	255	259	285	297		294	314	303	303
L119.5t	144	152	280	284	212	232	258	274	232	244	186	186	258	266	273	289	174	186	239	239	192	192	259	275	285	301		314	314	295	303
L119.P	152	156	284	284	212	212	274	302	232	244	182	186	258	270	273	289	186	186	239	239	188	192	259	267	285	301		294	Male null?	295	303
L121.M	156	165	284	284	212	212	262	274	240	244	162	186	258	270	289	289	182	182	239	239	192	196	263	267	285	293		286	306	303	311
L121.1b	144	165	284	284	212	212	274	274	232	244	162	186	258	270	289	289	182	186	239	239	192	208	251	267	293	301		306	306	303	303
L121.1t	156	165	284	284	212	212	262	274	240	240	182	186	258	270	289	289	182	186	239	239	188	196	263	267	293	301		290	306	299	311
L121.2b	156	156	284	284	212	212	262	274	240	244	162	182	258	258	289	289	178	182	239	239	196	208	267	267	285	301		290	306	299	303
L121.2t	156	156	284	284	212	212	274	274	232	240	182	186	258	258	289	289	178	182	239	251	188	192	251	267	285	301		306	306	299	303
L121.3b	156	165	284	284	212	212	262	274	240	240	186	186	258	258	289	289	178	182	239	239	192	208	251	263	285	301		286	306	299	311
L121.3t	156	156	284	284	212	212	274	274	240	244	182	186	258	258	289	289	182	186	239	251	196	208	251	263	285	301		286	306	303	311
L121.4b	144	165	284	284	212	212	262	274	240	244	186	186	270	270	289	289	182	186	239	251	188	196	263	267	285	301		306	306	299	303
L121.4t	144	165	284	284	212	212	262	262	240	244	186	186	258	270	289	289	178	182	239	251	196	208	251	267	293	301		290	306	303	311
L121.5b	156	165	284	284	212	212	262	262	232	240	162	182	258	258	273	289	178	182	239	239	196	208	251	263	293	301		286	290	299	311
L121.5t	144	156	284	284	212	212	274	274	232	240	182	186	258	270	273	289	178	182	239	251	192	208	267	267	285	301		286	306	303	303
L121.P	144	156	284	284	212	212	262	274	232	240	182	186	258	270	273	289	178	186	239	251	188	208	251	267	301	301		290	306	299	303
